# Supplementary material for: Implementation of a Psychiatric Consultation for Healthcare Workers during First Wave of COVID-19 Outbreak
Source: Int J Environ Res Public Health. 2022 Apr 14;19(8):4780. doi: 10.3390/ijerph19084780 (PMC9025663; doi:10.3390/ijerph19084780)
Supplement: Supplementary file 1 [file ijerph-19-04780-s001.zip]

Archive with 1 entries (1 files):
- ijerph-1616862-supplementary.pdf
